# Supplementary material for: Fractalkine Improves the Expression of Endometrium Receptivity-Related Genes and Proteins at Desferrioxamine-Induced Iron Deficiency in HEC-1A Cells
Source: Int J Mol Sci. 2023 Apr 27;24(9):7924. doi: 10.3390/ijms24097924 (PMC10177787; doi:10.3390/ijms24097924)
Supplement: Supplementary file 1 [file ijms-24-07924-s001.zip]

Archive with 1 entries (1 files):
- ijms-2331226-supplementary.pdf
